# Supplementary material for: Modeling of Preforming Process for Unidirectional Prepreg Composites Using Simplified Linear Friction Model and Fiber-Tracking Method
Source: Polymers (Basel). 2025 May 13;17(10):1321. doi: 10.3390/polym17101321 (PMC12114742; doi:10.3390/polym17101321)
Supplement: Supplementary file 1 [file polymers-17-01321-s001.zip]

Archive with 1 entries (1 files):
- polymers-3609796-supplementary.pdf
